# Supplementary material for: Unveiling the Mechanisms of a Remission in Major Depressive Disorder (MDD)-like Syndrome: The Role of Hippocampal Palmitoyltransferase Expression and Stress Susceptibility
Source: Biomolecules. 2025 Jan 5;15(1):67. doi: 10.3390/biom15010067 (PMC11764023; doi:10.3390/biom15010067)
Supplement: Supplementary file 1 [file biomolecules-15-00067-s001.zip]

Archive with 1 entries (1 files):
- biomolecules-3381387-supplementary.pdf
